# Supplementary material for: Lmx1a is a master regulator of the cortical hem
Source: eLife. 2023 Sep 19;12:e84095. doi: 10.7554/eLife.84095 (PMC10508884; doi:10.7554/eLife.84095)
Supplement: Figure 3—source data 1. [file elife-84095-fig3-data1.xlsx]

## Sheet: Fig_3
	Fig. 3C: Wnt3a fluorescence intensity, arbitrary units							Fig3E: Wnt3a expression, qRT-PCR
	n=3 embryos				n=3 embryos
	wt1		11.1		Lmx1a-/- 1	6.3		n=4 embryos		n=4 embryos		n=4 embryos		n=4 embryos		n=4 embryos
	wt2		13.4		Lmx1a-/- 2	4.6		wt1	0.95	Lmx1a-/- 1	0.56	Lmx1a+/- 1	1.02	Wnt3a+/- 1	0.98	Lmx1a+/-;Wnt3a+/- 1	0.71
	wt3		10.3		Lmx1a-/- 3	6.9		wt2	1.14	Lmx1a-/- 2	0.62	Lmx1a+/- 2	0.97	Wnt3a+/- 2	0.89	Lmx1a+/-;Wnt3a+/- 2	0.78
								wt3	0.89	Lmx1a-/- 3	0.6	Lmx1a+/- 3	1.06	Wnt3a+/- 3	1.02	Lmx1a+/-;Wnt3a+/- 3	0.62
								wt4	1.02	Lmx1a-/- 4	0.73	Lmx1a+/- 4	0.82	Wnt3a+/- 4	0.76	Lmx1a+/-;Wnt3a+/- 4	0.72
	Fig. 3J: Prox1+ DG cells
	n=3 embryos				n=3 embryos			n=3 embryos			n=3 embryos
	wt1		499		Lmx1a+/- 1	408		Wnt3a+/- 1	380		Lmx1a+/-;Wnt3a+/- 1		201
	wt2		464		Lmx1a+/- 2	465		Wnt3a+/- 2	405		Lmx1a+/-;Wnt3a+/- 2		196
	wt3		454		Lmx1a+/- 3	458		Wnt3a+/- 3	442		Lmx1a+/-;Wnt3a+/- 3		230
	Fig. 3R: e14.5 BrdU/DAPI in DNE (%)
	n=4 embryos				n=4 embryos			n=3 embryos			n=4 embryos
	wt1		51.1		Lmx1a+/- 1	53.5		Wnt3a+/- 1	50.7		Lmx1a+/-;Wnt3a+/- 1		41.4
	wt2		50.5		Lmx1a+/- 2	47.3		Wnt3a+/- 2	47.4		Lmx1a+/-;Wnt3a+/- 2		42.8
	wt3		55.3		Lmx1a+/- 3	52.4		Wnt3a+/- 3	47.7		Lmx1a+/-;Wnt3a+/- 3		37.3
	wt4		52.4		Lmx1a+/- 4	50.2					Lmx1a+/-;Wnt3a+/- 4		39
	Fig. 3O: RG fiber per hillus at e18.5
	n=4 embryos				n=3 embryos			n=3 embryos			n=3 embryos
	wt1		52		Lmx1a+/- 1	39		Wnt3a+/- 1	43		Lmx1a+/-;Wnt3a+/- 1		19
	wt2		44		Lmx1a+/- 2	35		Wnt3a+/- 2	48		Lmx1a+/-;Wnt3a+/- 2		16
	wt3		49		Lmx1a+/- 3	47		Wnt3a+/- 3	42		Lmx1a+/-;Wnt3a+/- 3		19
	wt4		53
	Fig. 3L: DG input resistance
	Cell number		wt	Lmx1a+/-	Wnt3a+/-	Lmx1a+/-;Wnt3a+/-
	1		469.479	559.967	522.912	277.436
	2		416.594	433.075	420.159	234.905
	3		537.435	544.34	520.743	342.208
	4		433.589	412.631	474.961	411.175
	5		542.136	443.917	418.391	321.019
	6		519.908	462.24	464.883	360.996
	7		450.322	499.084	415.567	390.901
	8		421.146	479.159	429.203	239.332
	9		568.687	428.14	412.979	353.833
	10					383.173
