# Supplementary material for: Lmx1a is a master regulator of the cortical hem
Source: eLife. 2023 Sep 19;12:e84095. doi: 10.7554/eLife.84095 (PMC10508884; doi:10.7554/eLife.84095)
Supplement: Figure 4—source data 1. [file elife-84095-fig4-data1.xlsx]

## Sheet: Fig_4
	Fig. 4 C: Fluorescent intensity of Tbr2+ cells in CH (arbitrary units)														Fig. 4 D: Fluorescent intensity of Tbr2+ cells in hippocampus (arbitrary units)
	n=4 embryos		n=3 embryos												n=3 embryos		n=3 embryos
	V				I				M						wt1	124.1	Lmx1a-/- 1	117.1
	wt1	108.4	Lmx1a-/- 1	87.6	wt1	123.8	Lmx1a-/- 1	104.4	wt1	128.6	Lmx1a-/- 1	76.1			wt2	122.6	Lmx1a-/- 2	118.6
	wt2	92.3	Lmx1a-/- 2	77.6	wt2	110.5	Lmx1a-/- 2	82.3	wt2	105.4	Lmx1a-/- 2	63.1			wt3	114.1	Lmx1a-/- 3	106.9
	wt3	102.8	Lmx1a-/- 3	68.5	wt3	133.6	Lmx1a-/- 3	76.8	wt3	128.1	Lmx1a-/- 3	66.5
	wt4	103.9			wt4	117.1			wt4	125.3
	Fig. 4F: HF length (um) at P3
	n=3 embryos		n=3 embryos		n=3 embryos		n=3 embryos
	wt 1	722.1	Lmx1a+/- 1	651.2	Lmx1a-Cre;Tbr2F/+ 1	584.6	Lmx1a+/-;Lmx1a-Cre;Tbr2F/+ 1	475.8
	wt 2	666.7	Lmx1a+/- 2	630.7	Lmx1a-Cre;Tbr2F/+ 2	643.9	Lmx1a+/-;Lmx1a-Cre;Tbr2F/+ 2	415.8
	wt 3	677.3	Lmx1a+/- 3	582.6	Lmx1a-Cre;Tbr2F/+ 3	651.5	Lmx1a+/-;Lmx1a-Cre;Tbr2F/+ 3	483
	Fig. 4H: cell cycle exit: BrdU+/Ki67- divided by BrdU+ (%)
	n=4 embryos			n=3 embryos
	wt 1	48.3		Lmx1a+/-;Lmx1a-Cre;Tbr2F/+ 1	60.8
	wt 2	62.5		Lmx1a+/-;Lmx1a-Cre;Tbr2F/+ 2	53.9
	wt 3	65.7		Lmx1a+/-;Lmx1a-Cre;Tbr2F/+ 3	59.3
	wt 4	58.8
