# Supplementary material for: Lmx1a is a master regulator of the cortical hem
Source: eLife. 2023 Sep 19;12:e84095. doi: 10.7554/eLife.84095 (PMC10508884; doi:10.7554/eLife.84095)
Supplement: Figure 6—source data 1. [file elife-84095-fig6-data1.xlsx]

## Sheet: Fig_6
	Fig. 6I: CR cells per hemisection
	n=4 embryos		n=3 embryos
	EP GFP 1	87	EP Lmx1a+GFP 1	125
	EP GFP 2	80	EP Lmx1a+GFP 2	135
	EP GFP 3	70	EP Lmx1a+GFP 3	102
	EP GFP 4	81
	Fig. 6L: Lhx2 intensity in hippocampal primordium cells (arbitratry units)
	n=3 embryos		n=3 embryos
	EP GFP 1	68.3	EP Lmx1a+GFP 1	38.8
	EP GFP 2	70.1	EP Lmx1a+GFP 2	42.2
	EP GFP 3	60.3	EP Lmx1a+GFP 3	30.1
